# Supplementary material for: Social Media Tools for the Development of Pre-Service Health Sciences Researchers during COVID-19 in Pakistan
Source: Int J Environ Res Public Health. 2022 Jan 5;19(1):581. doi: 10.3390/ijerph19010581 (PMC8744709; doi:10.3390/ijerph19010581)
Supplement: Supplementary file 1 [file ijerph-19-00581-s001.zip]

Archive with 1 entries (1 files):
- ijerph-1494583-supplementary.pdf
